# Supplementary material for: The Impact of WHO Essential Medicines Policies on Inappropriate Use of Antibiotics
Source: PLoS One. 2016 Mar 22;11(3):e0152020. doi: 10.1371/journal.pone.0152020 (PMC4803297; doi:10.1371/journal.pone.0152020)
Supplement: S2 Table — (XLS) [file pone.0152020.s002.xls]

## Sheet: Drug use by country
Country	Per Capita Gross National Income USD	% patients treated with antibiotics	% diarrhoeal cases treated with antibiotic	% upper respiratory tract infection cases treated with antibitoics	% cases that should not have been given antibiotics that were given antibiotics	1st Survey References	2nd Survey References	3rd Survey References	4th Survey References	5th Survey References	6th Survey References	7th Survey References	8th Survey References	9th Survey References
Armenia	6360				16	Saribekyan K, Arushanyan S, Mkrtchyan Z, Nanushyan L. Final IMCI draft 8.10.2009. Identification of Health System Barriers for IMCI Implementation Assessment of Quality of Care. Ministry of Health of Armenia, 2009.
Angola	4440	38.2	37.6	49		Evaluation du secteur pharmaceutique de l'Angola (Access, qualite et usage rationnel des medicaments), Aout 2007, Republique d'Angola, Ministere de la Sante et l'OMS.
Bahrain	23645	27.6				Al Khaja KAJ, Al Ansari TM, Damanhori AHH. Rational use of antimicrobials in infants in primary care of Bahrain. Journal of Tropical Pediatrics 2006, 52(6): 390-393.	Al Khaja KAJ, Al Ansari TM, Damanhori AHH, Sequeira R. Evaluation of drug utilization and prescribing errors in infants: a primary care prescription-based study. Health Policy 2007, 81: 350-357.	Al Khaja KAJ, Sequeira R, Damanhori AHH, Ismaeel AY, Handu SS. Antimicrobial prescribing trends in primary care: implications for health policy in Bahrain. Pharmacoepidemiology and Drug Safety 2008, 17: 389-396.
Bolivia	4320				39.9	Cordero-Valdivia D, Zamora Gutierrez A, Vargas Soria E; 2005; Ecuesta de Linea de Base Red Salud, Ministerio de Salud y Deportes de Bolivia y PRSIN II en coordinacion con USAID/Bolivia, bajo contrato no. 511-C-05-00064.
Brazil	7410	28.8	24.3	67.25	13.3	WHO/TCM/DACP; 2006; Using Indicators to Measure Country Pharmaceutical Situations: Fact Book on WHO Level 1 and Level 2 Monitoring Indicators; World Health Organization Geneva, WHO/TCM/2006.2.	(1) Amaral J, Gouws E, Bryce J, Madeiro Leite AJ, da Cuhna ALA, Victoria CG, "Effect of integrated management of childhood illness (IMCI) on health worker performance in North-East Brazil", Cad. Saude Publica, Rio de Janeiro, 2004; vol. 20, Suppl.2: S209-S219. (2) Gouws E, Bryce J, Habricht JP, Amaral J, Pariyo G, Schellenberg JA, Fontaine O, "Improving antimicrobial use among health workers in f…	Smeesters PR, Campos D, Van Melderen L, de Aguiar E, Vanderpas J, Vergison A. Pharyngitis in low-resources settings: a pragmatic clinical approach to reduce unnecessary antibiotic use. Pediatrics 2006; 118(6): e1607.
Burkina Faso	960	58				V. Ridde, A. P. Nitiema, and M. Dadjoari. [Improve the accessibility of essential drugs for the populations of one medical region in Burkina Faso]. Sante 15 (3):175-182, 2005
Burundi	370	50	60	90		Kambayeko Ph S, Chorliet S; 2007, Evaluation complete du secteur pharmaceutique national du Burundi: rapport final, Ministere de la Sante Publique, Republique du Burundi et l'OMS.
Cambodia	1150	60	60	0		WHO/TCM/DACP; 2006; Using Indicators to Measure Country Pharmaceutical Situations: Fact Book on WHO Level 1 and Level 2 Monitoring Indicators; World Health Organization Geneva, WHO/TCM/2006.2.
Cameroon	1850	62.9	75	100		WHO/TCM/DACP; 2006; Using Indicators to Measure Country Pharmaceutical Situations: Fact Book on WHO Level 1 and Level 2 Monitoring Indicators; World Health Organization Geneva, WHO/TCM/2006.2.
China	4266	55.2325	52.5	75.585	59.3	WHO/TCM/DACP; 2006; Using Indicators to Measure Country Pharmaceutical Situations: Fact Book on WHO Level 1 and Level 2 Monitoring Indicators; World Health Organization Geneva, WHO/TCM/2006.2.	Zhang Y, Dai Y, Zhang S, 2007, "Impact of implementation of Integrated Management of Childhoood Illness on improvement of health system in China", Journal of Paediatrics and Child Health, 43: 681-685.	Zhuhai Health Bureau 2007. Final report on promoting rational use of antibacterials and injectable drugs with MTP in Zhuhai City. Hospital survey 2006	Zhuhai Health Bureau 2007. Final report on promoting rational use of antibacterials and injectable drugs with MTP in Zhuhai City. Hospital survey 2007	Zhuhai Healt Bureau 2007. Summary on developing rational use of drug in Zhuhai urban communities. Primary care centre survey 2007	Sun X, Jackson S, Carmichael GA, Sleigh AC. Prescribing behaviour of village doctors under China's New Cooperative Medical Scheme. Social Science and Medicine 2009, 68: 1775-1779.	Chen W, Tang S, Sun J, Ross-Degnan D, Wagner A; "Availability and use of essential medicines in China: manufacturing, supply, and prescribing in Shandong and Gansu provinces", BMC Health Services Research; 2010; 10: 211.
Colombia	6200	30	53	54		(1) WHO/TCM/DACP; 2006; Using Indicators to Measure Country Pharmaceutical Situations: Fact Book on WHO Level 1 and Level 2 Monitoring Indicators; World Health Organization Geneva, WHO/TCM/2006.2. (2) Monitoreo de la situacion farmaceutica en Colombia. Ministerio de la Proteccion Social de Colombia, Organizacion Panamericana de la Salud. Bogota, 2003.
Congo	2480	43.4	65	100		Evaluation du secteur pharmaceutique du Congo, Republique du Congo et l'OMS, Juillet 2006.
Cuba	5355			71.5		Vazquez PMM, Garcia CP, Hernandez DR, Quintana MA, Montero LV, Rodriguez ALR, Fernandez JH, Enriquez MQ, del Rey AMLR, Alvarez CM. Evaluacion de la Prescripcion de Antimicrobianos en las Infecciones Respiratorias Agudas en Menores de Cinco Anos. Acta Fram Bonaerense 2005, 24(1): 109-12.
DRCongo	270	66	60	100		Evaluation du secteur pharmaceutique en Republique demoncratique du Congo; Republique Democratique du Congo et l'OMS; Juillet 2006.
Egypt	3760				5	(1) Ministry of Health and Population, Egypt, World Health Organization, Regional Office for the Eastern Mediterranean. Health facility survey on integrated child care services, Egypt, March 2002. (2) WHO/EMRO, MOH, Health Facility Survey on Outpatient Child Care (IMCI) Services, Egypt March 2002, Ministry of Health and Population Arab Republic of Egypt, 2002
Ethiopia	500	56.8	51.805	58.06	47	Salgado R, Baruda G, Choi M, Weinstock A. Health facility survey of child health services. Southern Nations, Nationalities and Peoples Region (SNNPR) Ethiopia. March 2002.	(1) Assessment of the Pharmaceutical Sector in Ethiopia. Ministry of Health, Federal Democratic Republic of Ethiopia, World Health Organisation. October 2003. (2) WHO/TCM/DACP; 2006; Using Indicators to Measure Country Pharmaceutical Situations: Fact Book on WHO Level 1 and Level 2 Monitoring Indicators; World Health Organization Geneva, WHO/TCM/2006.2. (Doctors' prescribing)	(1) Assessment of the Pharmaceutical Sector in Ethiopia. Ministry of Health, Federal Democratic Republic of Ethiopia, World Health Organisation. October 2003. (2) WHO/TCM/DACP; 2006; Using Indicators to Measure Country Pharmaceutical Situations: Fact Book on WHO Level 1 and Level 2 Monitoring Indicators; World Health Organization Geneva, WHO/TCM/2006.2. (Nurses' prescribing)	ESHE and Oromio; 2004; "Health facility survey"; Essential Services for Ethiopia (ESHE) and Regional Health Bureau (Oromio), Addis Ababa, USAID.	ESHE and Amhara; 2004; "Health facility survey"; Essential Services for Ethiopia (ESHE) and Regional Health Bureau (Amhara), Addis Ababa, USAID.	ESHE and SNNP; 2004; "Health facility survey"; Essential Services for Ethiopia (ESHE) and Regional Health Bureau (SNNP), Addis Ababa, USAID.
Gambia	1300	50	70	90		Ministry of Health of the Gambia. 2009. Draft: An Assessment of the Pharmaceutical Sector in Gambia.
Ghana	980	42.8	53.1	81.2		An assessment of the pharmaceutical sector in Ghana. Ministry of Health, Ghana. November 2002.
Guatemala	3720	41.5				WHO/TCM/DACP; 2006; Using Indicators to Measure Country Pharmaceutical Situations: Fact Book on WHO Level 1 and Level 2 Monitoring Indicators; World Health Organization Geneva, WHO/TCM/2006.2.
Guinea	830	64.5	66	93		Derosena M, Briggs J; Guinea Assessment: Drug Management for Childhood Illness; June 2003; Rational Pharmaceutical Management Plus Program; Management Sciences for Health, Arlington, USA. (Primary health care centre prescribing)	Derosena M, Briggs J; Guinea Assessment: Drug Management for Childhood Illness; June 2003; Rational Pharmaceutical Management Plus Program; Management Sciences for Health, Arlington, USA. (Hospital prescribing)
India	2180	50.7727	77.8	75.7		(1) Chaudhury RR, Parameswar R, Gupta U, Sharma S, Tekur U, Bapna JS. Quality medicines for the poor: experience of the Delhi programme on rational use of drugs. Health Policy Plan 2005;20:124-36. (2) Euro Health Group. Final Report. Delhi Society for the Promotion of Rational Use of Drugs (DSPRUD). External Evaluation of the Activities in the Past 5 Years. New Delhi 2002. January 2003. (3) Delhi…	(1) Chaudhury RR, Parameswar R, Gupta U, Sharma S, Tekur U, Bapna JS. Quality medicines for the poor: experience of the Delhi programme on rational use of drugs. Health Policy Plan 2005;20:124-36. (2) Euro Health Group. Final Report. Delhi Society for the Promotion of Rational Use of Drugs (DSPRUD). External Evaluation of the Activities in the Past 5 Years. New Delhi 2002. January 2003. (Primary …	Indira K. APR Project: A survey on antibiotic prescribing pattern and related factors in primary and secondary health care settings 2002-2004. Indian Clinical Epidemiology Network INDIACLEN, 2004.	Chaudhary N, Mohanty PN, Sharma M. Integrated Management of Childhood Illness (IMCI) Follow-up of Basic Health Workers. Indian Journal of Pediatrics 2005, 72: 735-739.	(1) World Health Organisation (2009), "Community-based surveillance of antimicrobial use and resistance in resource-constrained settings: report of five pilot projects", WHO/EMP/MAR/2009.2. (2) Chandy S, Mathai E, Thomas K et al; 2007; Chapter 3 on Vellore, pilot project, India; Draft report on "Pilot surveillance projects to monitor antimicrobial resistance and use in different communities", Edi…	(1) World Health Organisation (2009), "Community-based surveillance of antimicrobial use and resistance in resource-constrained settings: report of five pilot projects", WHO/EMP/MAR/2009.2. (2) Thatte U, Kulkarni R, Shinkre N, Koppikar GV; 2007; Chapter 4 on Mumbai, pilot project, India; Draft report on "Pilot surveillance projects to monitor antimicrobial resistance and use in different communit…	Kumar R, Indira K, Rizvi A, Rizvi T, Jeyaseelans L. Antibiotic prescribing practices in primary and secondary health care facilities in Uttar Pradesh, India. Journal of Clinical Pharmacy and Therapeutics 2008; 33: 625-634.	Singh I, Mittal R, Shafiq N, Bharati B, Nigah KR, Pandhi P, Chaudhary RR, Malhotra S. A drug utilization study to provide background data for bringing amendments in the drug dispensing policy of a pediatric referral center. Pharmacoepidemiology and Drug Safety 2010; 19:393-399.
Indonesia	3155	50	55	20	27.6	WHO/TCM/DACP; 2006; Using Indicators to Measure Country Pharmaceutical Situations: Fact Book on WHO Level 1 and Level 2 Monitoring Indicators; World Health Organization Geneva, WHO/TCM/2006.2.	Final report of IMCI evaluation survey in 7 districts in Indonesia. University of Indonesia, Ministry of Health Indonesia, 2008.
Iran	8050	70				WHO/TCM/DACP; 2006; Using Indicators to Measure Country Pharmaceutical Situations: Fact Book on WHO Level 1 and Level 2 Monitoring Indicators; World Health Organization Geneva, WHO/TCM/2006.2.
Jordan	4715	61.5		84.9		Al Niemat S, Bloukh DT, Al-Harasis MD, Al-Fanek AF, Salah RK. Drug use evaluation of antibiotics prescribed in a jordanian hospital outpatient and emergency clinics using WHO prescribing indicators. Saudi Med J 2008, 29(5): 743-748.	Abu Rumman K, Ottmani S, Abu Sabra N, Baghdadi S, Selta A, Blanc L. Training on the Practical Approach to Lung Health: effect on drug prescribing in PHC settings in Jordan. Eastern Mediterranean Health Journal 2009, 15(1).
Kenya	1310	73.36	53.21	73.7675	97.4	(1) WHO/TCM/DACP; 2006; Using Indicators to Measure Country Pharmaceutical Situations: Fact Book on WHO Level 1 and Level 2 Monitoring Indicators; World Health Organization Geneva, WHO/TCM/2006.2. (2) Assessment of the pharmaceutical situation in Kenya. A baseline survey 2003. Ministry of Health In Kenya, World Health Organization.	Kenya Ministry of Health, WHO, UNICEF; Integrated Management of Childhood Illness (IMCI) Health Facility Survey Report, December 2006, Kenya.	(1) Zurovac D, Njogu J, Akhwale W, Hamer DH, Snow RW. Translation od artemether-lumefantrine treatment policy into paediatric clinical practice: an early experience from Kenya. Tropical Medicine and International Health 2008, 13(1): 99-107. (2) Zurovac D, Njogu J, Akhwale W, Hamer DH, Larson BA, Snow RW. Effects of revised diagnostic recommendations on malaria treatment practices across age group…	Van Hemelrijck MJJ et all . Trends observed during a decade of paediatric sick visits to peripheral health facilities in rural western Kenya, 1997-2006. Tropical Medicine and International Health 2009, 14(1): 62-69. (2006 survey)	Van Hemelrijck MJJ et all . Trends observed during a decade of paediatric sick visits to peripheral health facilities in rural western Kenya, 1997-2006. Tropical Medicine and International Health 2009, 14(1): 62-69. (2004 survey)
Kyrgyzstan	1500	35				WHO/TCM/DACP; 2006; Using Indicators to Measure Country Pharmaceutical Situations: Fact Book on WHO Level 1 and Level 2 Monitoring Indicators; World Health Organization Geneva, WHO/TCM/2006.2.
Laos	1365	47	46	41		(1) WHO/TCM/DACP; 2006; Using Indicators to Measure Country Pharmaceutical Situations: Fact Book on WHO Level 1 and Level 2 Monitoring Indicators; World Health Organization Geneva, WHO/TCM/2006.2. (2) Keohavong B, Syhakhang L, Sengaloundeth S, Nishimura A, Ito K. Rational use of drugs: prescribing and dispensing practices at public health facilities in Lao PDR. Pharmacoepidemiology and Drug safet…
Malawi	620		49	77	28.5	Ministry of Health of Malawi. Integrated Management of Childhood Illness. Report of the Health Facility Survey. Malawi, 12-16 January 2004.	DMCI Malawi results, draft 2; July 2004; RPM Plus; Management Sciences for Health, USA.	IMCI Health Facility Survey, Report. HFS Malawi Survey, April May 2009. Ministry of Health Malawi, WHO.
Malaysia	9690	21.7333		29.8		WHO/TCM/DACP; 2006; Using Indicators to Measure Country Pharmaceutical Situations: Fact Book on WHO Level 1 and Level 2 Monitoring Indicators; World Health Organization Geneva, WHO/TCM/2006.2.	Teng CL et al. Modifying antibiotic prescribing: the effectiveness of academic detailing plus information leaflet in a Malaysian primary care setting. Med J Malaysia 2006, 61(3): 323-331.	Teng CL, Nik-Sherina H, Ng CJ, Chia YC, Atiya AS. Antibiotic prescribing for childhood febrile illness by primary care doctors in Malaysia. Journal of Paediatrics and Child Health 2006, 42: 612-617.
Mali	1013	58.9	77.7	91.5		(1) WHO/TCM/DACP; 2006; Using Indicators to Measure Country Pharmaceutical Situations: Fact Book on WHO Level 1 and Level 2 Monitoring Indicators; World Health Organization Geneva, WHO/TCM/2006.2. (2) Minkaila, Amara Chérif, Diadié; "Rapport d'Etude Surveillance et Evaluation du Secteur Pharmaceutique National du Mali"; 17th August 2003; Ministère de la Santé du Mali, Secretariat General, Directi…	Doumbia Pr O, Sangho SF, Evaluation du niveau des indicateurs de la politique pharmaceutique nationale: regions de Sikasso, Segou, Mopti et district de Bamako, Mali; Septembre 2008; Direction de la Pharmacie et du Medicament - Mali, l'OMS et Union Europeenne.
Mongolia	2850	27.4			56.7	Davaasuren D, Radnaakhand N, Soyolgerel G. Survey report on evaluating the quality of care delivered to sick children attending primary healthcare facilities of Ulaanbaatar City. MOH Mongolia, Health Science University of Mongolia, WHO. 2006.
Morocco	3980				23.6	National health facility survey on the quality of outpatient primary child health care services: IMCI health facility survey Morocco October-December 2007. World Health Organization, Regional Office for the Eastern Mediterranean. 2009.
Mozambique	630		34	55	8	(1) Mocambique Ministerio de Saude, March 2005, Atençao integrada às doenças da infância (AIDI): Avaliçao das unidades sanitarias, Republica de Mocambique Ministerio de Saude, Direcçao Nacional de Saude, Departamento de Saude da Communidade, WHO, USAID, UNCIC (2) DMCI Mozambique Results, 2005; RPM Plus, Management Sciences for Health, USA.
Namibia	6360	50.5				Muthiani V, Ouma C, Lates J. 7th National PMIS Feedback Report covering data submitted for April to June 2009. Feedback Report to Regions, MoHSS, Division: Pharmaceutical Services, Windhoek, Namibia. June 2009.
Nepal	870	50.65	55.35	46.2		BNMT 2002. Annual report on BNMT drug schemes 2002. Britain Nepal Medical Trust (BNMT) PO Box 9 Biratnagar Morang Nepal, and Stafford House, East St. Tonbridge, Kent TN9 1HG, UK Address changed in 2000 to BNMT, Lazimpat, PO.Box 20564, Kathmandu, Nepal.	Karkee S, Tamang A, Gurung YB; "Community intervention study to promote rational treatment of acute respiratory infection (ARI) in rural Nepal"; 2004; Report submitted by Britain Nepal Medical Trust to Applied Research on Child Health (ARCH) project.	WHO/TCM/DACP; 2006; Using Indicators to Measure Country Pharmaceutical Situations: Fact Book on WHO Level 1 and Level 2 Monitoring Indicators; World Health Organization Geneva, WHO/TCM/2006.2.	Shrestha N, Samir KC, Baltussen R, Kafle KK, Bishai D, Niessen L. Practical approach to lung health in Nepal: better prescribing and reduction of cost. Tropical Medicine and International Health 2006, 11(5): 765-772.	Kafle KK, Bhuju GB, Karkee SB, Prasad RR, Shrestha N, Shrestha AD, Das PL, Chataut BD, Daud M; An intervention improving prescribing practices and monitoring drugs availability in a district; Nepal Med Coll J, 2009; 11(4): 217-221.
Niger	600				74	CAH/IMCI Niger; 2005; "Prise en charge intégrée des maladies de l'enfant PCMIE Niger: enquête dans les formations sanitaires mettant en oeuvre la PCMIE". Draft 2. WHO/CAH.
Nigeria	1767	53.5	80	100		Nwolisa CE, Erinaugha EU, Ofoleta SI. Prescribing practices of doctors attending to under fives in a children's outpatient clinic in Owerri, Nigeria. Journal of Tropical Pediatrics 2005, 52(3): 197-200.	Federal Ministry of Health of Nigeria, Access and rational use of medicines at the facility level in Nigeria. Draft. 2009. Federal Ministry of Health, WHO, DFID, EC.
Oman	17407	38.626	19.5	52		(1) WHO/TCM/DACP; 2006; Using Indicators to Measure Country Pharmaceutical Situations: Fact Book on WHO Level 1 and Level 2 Monitoring Indicators; World Health Organization Geneva, WHO/TCM/2006.2. (2) Gunn BC. Impact of Creation of a Directorate of Rational Drug Use in the Sultanate of Oman on Rational Prescribing, Dispensing and Use of Drugs. ICIUM 2004. (3) Sultanate of Oman and WHO. Pharmaceut…	(1) Oman Directorate of Rational Drug Use, MOH, Gunn B, 2002; Primary Health Care Survey 2002. (2) Gunn BC. Impact of Creation of a Directorate of Rational Drug Use in the Sultanate of Oman on Rational Prescribing, Dispensing and Use of Drugs. ICIUM 2004. (3) Ali Syed Asrar Ali, Suleiman Batool Jaffer; 2005; "Assessing quality of patient care in health centres", Pharmaco Logical Oman, 1(1): 11. (…	(1) Oman Directorate of Rational Drug Use, MOH, Gunn B, 2002; Primary Health Care Survey 2002. (2) Gunn BC. Impact of Creation of a Directorate of Rational Drug Use in the Sultanate of Oman on Rational Prescribing, Dispensing and Use of Drugs. ICIUM 2004. (3) Ali Syed Asrar Ali, Suleiman Batool Jaffer; 2005; "Assessing quality of patient care in health centres", Pharmaco Logical Oman, 1(1): 11. (…	Al-Ajmi f, Ali A, "An intervention study using WHO core prescribing indicators in Seeb Wilayat", 2005; Pharmaco Logical, vol.1(1):6-7.	(1) Oman Directorate of Rational Drug Use, MOH, Gunn B, 2004; Primary Health Care Survey 2004. (2) Ali SA, Suleiman BJ, Gunn BC, "First follow-up nationwide patient care indicator survey 2004-5 at primiary health care faciliites in the Sultanate of Oman", 2006; Pharmaco Logical, vol.2(1):2-4. (3) Ali Syed Asrar Ali, Suleiman Batool Jaffer; 2005; "Assessing quality of patient care in health centre…
Pakistan	1925	55.2				EDSP Survey Report: Baseline and post intervention survey report on prescription, dispensing and storage practices in the provinces of NWFP, Balochistan and Punjab. Pakistan.	Janjua NZ, Hutin Y, Akhtar S. Economic burden of unnecessary injections in Pakistan. Unnecessary injections in Sindh Province of Pakistan. Phase 2. Project Report: February 1, 2005. Department of Community Health Sciences, Aga Khan University, Karachi
Peru	5260	59			28	Barillas E, Guevara J, Paredes P; 2002; Situacion de los Medicamentos en Tres Departamentos del Peru, Programe RPM Plus, Management Sciences for Health, Ministerio de Salud del Peru, Direccion General de Salud de las Personas.	Kristiansson C, et al. Antibiotic use and health-seeking behaviour in an underprivileged area of Peru. Tropical Medicine and international Health 2008; 13(3): 434-441. (Doctor prescribing)	Kristiansson C, et al. Antibiotic use and health-seeking behaviour in an underprivileged area of Peru. Tropical Medicine and international Health 2008; 13(3): 434-441. (Nurse prescribing)	Ministerio de Salud Peru et OPS/OMS, 2004, "Evaluacion del proceso de implementacion de las estrategia de atencion integrada a las enfermedades prevalentes en la infacnia - AIEPI - en ambitos de las direcciones de salud callao y Lima Norte", Peru.
Philippines	2550	55.4			32	(1) Nguyen TMN. IMCI Health Facility Survey, Philippines 2003. World Health Organization, Regional Office for the Western Pacific. (2) Philippines Dept.of Health; Integrated Management of Childhood Illness: Health Facility Survey September 2003, Hellen Keller International-Philippines, 2003.	WHO/TCM/DACP; 2006; Using Indicators to Measure Country Pharmaceutical Situations: Fact Book on WHO Level 1 and Level 2 Monitoring Indicators; World Health Organization Geneva, WHO/TCM/2006.2.
Rwanda	760	50	60	90		WHO/TCM/DACP; 2006; Using Indicators to Measure Country Pharmaceutical Situations: Fact Book on WHO Level 1 and Level 2 Monitoring Indicators; World Health Organization Geneva, WHO/TCM/2006.2.
Samoa	4270	56				Lepaitai H. Report on medicines use study in Samoa. NHS Samoa, WPRO WHO office, 2009
Senegal	1570	46	34.95	79.3	23	(1) Ministère de la Santé et de la Prevention du Senegal; "Evaluation du secteur pharmaceutique au Senegal: rapport d'enquete"; 2003, Direction de la pharmacie et des laboratoires, Senegal. (2) WHO/TCM/DACP; 2006; Using Indicators to Measure Country Pharmaceutical Situations: Fact Book on WHO Level 1 and Level 2 Monitoring Indicators; World Health Organization Geneva, WHO/TCM/2006.2.	(1) HFS/Senegal; 2006; Plan Redaction du Rappoprt: description sommaire du contexte et de la justification, objectifs éléments clés méthodologiques, résultats les plus relevants et recommandations; Ministère santé/DANSE. (2) Lambrechts T, WHO Travel Report, 2006, Visit to IMCI programme Senegal, CAH/FCH/WHO Geneva. (3) Senegal MOH, WHO, UNICEF, MSH, BASICS, Rapport de l'enquete d'evaluation de la…
SerbMont	6920	27.5			4.5	Sylla S, 2003, "A comparison of standard training (11 days) with adapted 8 days in the IMCI in Kosova", Masters Dissertation, Kosova.
SAfrica	7970	27			15.5	(1) Department of Health of South Africa, WHO, UNICEF. Report of health facility survey in South Africa: Free State Province, Gauteng and Western Cape. 2002 (2) South Africa MOH, 2004, Report of IMCI health facility survey in South Africa 2001-3.	(1) South Africa MOH, 2004, Report of IMCI health facility survey in South Africa 2001-3. (2) Googa A, "IMCI Health Facility Survey: Eastern Cape and North West Provinces, 2003". 20th September 2003, draft. South Africa.	Fairall LR, Zwarenstein ED, Bateman ED, Bachmann M, Lombard C, Majara BP, Joubert G, English RG, Bheekie A, van Rensburg D, Mayers P, Peters AC, Chapman RD, "Effect of eductaional outreach to nurses on tuberculosis case detection and primary care of respiratory illness: pragmatic cluster randomised controlled trial"; British Medical Journal; 2005; 33(1): 750-754.	(1) Gous A, Pochee E, et al; 2007; Chapter 5 on MEDUNSA, pilot project, S.Africa; Draft report on "Pilot surveillance projects to monitor antimicrobial resistance and use in different communities", Editors: Mathai E and Holloway KA, WHO Geneva. (2) World Health Organisation (2009), "Community-based surveillance of antimicrobial use and resistance in resource-constrained settings: report of five p…	(1) Gray A, Essack SY, Sturm AW, et al; 2007; Chapter 6 on Durban, pilot project, S.Africa; Draft report on "Pilot surveillance projects to monitor antimicrobial resistance and use in different communities", Editors: Mathai E and Holloway KA, WHO Geneva. (2) World Health Organisation (2009), "Community-based surveillance of antimicrobial use and resistance in resource-constrained settings: report…
Sudan	1563	70.4014	61.97		46.8	World Health Organisation/Eastern Mediterranean Office and Sudan Federal Ministry of Health, "Health Facility Survey on Quality of Outpatient Child Health Services, IMCI Health facility survey, Sudan, March-April 2003", WHO-EM/CAH/013/E/G/02.04/500; 2004.	Rational Drug Use Department, Shouna G.O. Rational drug use in the Sudan 2005. Federal Ministry of Health, Directorate of Pharmaceutical Services and Planning, Sudan. 2005.	Alhassan A, Hussien SM, Mohamed MA, Ali MA, Alamin AA, Taha M, Yousif MA. Core Drug Indicators in the NHIF (National Health Insurance Fund). NHIF, Gezira State, Sudan 2007.	Awad AI, Eltayeb IB, Baraka OZ. Changing antibiotics prescribing practices in health centers of Khartoum State, Sudan. Eur J Clin Pharmacol 2006, 62: 135-142.	Cheraghali AM, Idries AM, "Availability, affordability and prescribing pattern of medicines in Sudan", Pharm World Sci, March 2009, DOI.10.1007/s11096-009-9282-3.
Thailand	5600			60.4		Bhavnani D, Phatinawin L, Chantra S, Olsen SJ, Simmerman. The influence of rapid influenza diagnostic tetsing on antibiotic prescribing patterns in rural Thailand. International Journal of Infectious Diseases 2007, 11: 355-359.
Tonga	4540	53.5	17.35	65		Tonga Ministry of Health. Tonga Pharmaceutical Situation, WHO Level 2 Assessment. Draft Report of the Health Care Facility Survey Conducted in 2008. Tonga MoH, WHO, 2008. (Primary health care centre prescribing)	Tonga Ministry of Health. Tonga Pharmaceutical Situation, WHO Level 2 Assessment. Draft Report of the Health Care Facility Survey Conducted in 2008. Tonga MoH, WHO, 2008. (Hospital prescribing)
Tunisia	5790	55.5				Chiboub Z, Zehani S, Belwahchia L, (2005), "Etude des couts des ordonances dasn les structures de première ligne de Tunis", Groupement de Santé de Base de Tunis-Sud, Institut Salah Azaiez Sce d'Epidémiologies et Informatique Médicale.
Uganda	943	64.3	49.75	94.15		(1) Uganda Pharmaceutical Sector Baseline Survey. Ministry of Health in Uganda, Health Action International and World Health Organisation. September 2002. (2) WHO/TCM/DACP; 2006; Using Indicators to Measure Country Pharmaceutical Situations: Fact Book on WHO Level 1 and Level 2 Monitoring Indicators; World Health Organization Geneva, WHO/TCM/2006.2.	Ministry of Health of Uganda. Pharmaceutical Situation Assessment, Level 2. Health Facilities Survey in Uganda. December 2008.
Tanzania	993	46.425	44	87.5	1	Tanzania Ministry of Heatlh, WHO/AFRO, Report of the IMCI health facility survey in Tanzania, Ministry of Health Tanzania and WHO/AFRO, 2003.	Massele A, Nsimba SED, Kayombo EJ. Reducing injection overuse through patients-prescribers interaction group discussions (IGDS) at public and private primary health care (PHC) facilities in Dar es Salaam region. A final report. Tanzania 2006.	(1) Baseline survey of the pharmaceutical sector in Tanzania 2002 Ministry of Health in Tanzania, World Health Organisation. 2002. (2) WHO/TCM/DACP; 2006; Using Indicators to Measure Country Pharmaceutical Situations: Fact Book on WHO Level 1 and Level 2 Monitoring Indicators; World Health Organization Geneva, WHO/TCM/2006.2.	Ngasala B. et al. Impact of training in clinical and microscopy diagnosis of childhood malaria on antimalarial drug prescription and health outcome at primary health care level in Tanzania: A randomized controlled trial. Malaria Journal 2008, 7: 199.
Uzbekistan	1650				21	Rehilis N, Final report: evaluation of the Project Health-1, Ministry of Health of Uzbekistan and the World Bank Project, 2004.
Viet Nam	1610				57.1	(1) Lambrechts T, Lopez R, Nguyen TMN, Trias M. Mision Report: IMCI Health Facility Survey Vietnam 2002. World Health Organization. (2) Nguyen AD, Report on health facility survey at IMCI implementing health facilities in the North Viet Nam (draft), IMCI Technical Office, Vietnam, 2002.	Dung PH, Chuc NTK, Ross-Degnan D; 2004; "A formative study to design an intervention involving mothers, drug vendors and health workers in a self-process of behavioural change fro rational drug use in ARI treatment"; submitted by the Institute for Health Environment and Dvelopment and Hanoi Medical University to ARCH.
Zambia	1040	59	30	90	11.5	Mwinga K, Siziya S, Kasungami D, Kalesh P, Tambatamba B, Comparative study of integrated management of childhood illness (IMCI) case management skills of primary health care workers trained in 11-day standard course and 6-day abridged course for physicians, December 2006, Ministry of Health, Zambia.	Ministry of Health of the Republic of Zambia. Draft: An Assessment of the Pharmaceutical Sector in Zambia. September 2006.
